# Supplementary material for: Selective Adsorption of Aqueous Diclofenac Sodium, Naproxen Sodium, and Ibuprofen Using a Stable Fe3O4–FeBTC Metal–Organic Framework
Source: Materials (Basel). 2021 Apr 28;14(9):2293. doi: 10.3390/ma14092293 (PMC8124272; doi:10.3390/ma14092293)
Supplement: Supplementary file 1 [file materials-14-02293-s001.zip]

Archive with 1 entries (1 files):
- materials-1170842-supplementary.pdf
